# Supplementary material for: Spinal muscular atrophy-like phenotype in a mouse model of acid ceramidase deficiency
Source: Commun Biol. 2023 May 25;6:560. doi: 10.1038/s42003-023-04932-w (PMC10212955; doi:10.1038/s42003-023-04932-w)
Supplement: Supplementary file 4 — Supplementary Data 1 [file 42003_2023_4932_MOESM4_ESM.xlsx]

## Sheet: Caption
Supplementary Data 1 (multiple tabs): Source data for all statistical analyses organized by Figure. Where applicable, red versus blue highlighting indicates data points from female versus male mice, respectively.

## Sheet: 1A
Figure 1a: sequence of loci for which schematics are presented (5'-3' with reference to Asah1)
P361R Farber	CTCTCTCTTTATATCTAGACTTGATCCTAAGCATGGCAGATGGTATGTGGTACAAACCAATTATGACAGGTGGAAAAACACCTTGTTTATTGATGACCGCAGAACACCGGCCAAGAAGTGTCTAAATCACACCACACAGAAGGTATGCGGCATCGTCATACATAGAAAAAGGCTACCCATTAAGGACTGTCTTATTCTGCTGCTTTCATTTGACCTTGAGAAATCTGCAAACCTATTTCTCTCTCTTGACACACGGTATGGAGCTTTTGCTGTCAAACTTAAGGAATGAATTTTTGCTGTGATTTTTTTCCTCCTTAAATTAATGTCAGGCACTATTCCTCGAGGGACCTAATAACTTCGTATAGCATACATTATACGAAGTTATATTAAGGGTTCCGC…
P361R SMA	CTCTCTCTTTATATCTAGACTTGATCCTAAGCATGGCAGATGGTATGTGGTACAAACCAATTATGACAGGTGGAAAAACACCTTGTTTATTGATGACCGCAGAACACCGGCCAAGAAGTGTCTAAATCACACCACACAGAAGGTATGCGGCATCGTCATACATAGAAAAAGGCTACCCATTAAGGACTGTCTTATTCTGCTGCTTTCATTTGACCTTGAGAAATCTGCAAACCTATTTCTCTCTCTTGACACACGGTATGGAGCTTTTGCTGTCAAACTTAAGGAATGAATTTTTGCTGTGATTTTTTTCCTCCTTAAATTAATGTCAGGCACTATTCCTCGAGGGACCTAATAACTTCGTATAGCATACATTATACGAAGTTATATTAAGGGTTATTG…
WT	CTCTCTCTTTATATCTAGACTTGATCCTAAGCATGGCAGATGGTATGTGGTACAAACCAATTATGACAGGTGGAAAAACACCTTGTTTATTGATGACCGCAGAACACCGGCCAAGAAGTGTCTAAATCACACCACACAGAAGGTATGCGGCATCGTCATACATAGAAAAAGGCTACCCATTAAGGACTGTCTTATTCTGCTGCTTTCATTTGACCTTGAGAAATCTGCAAACCTATTTCTCTCTCTTGACACACGGTATGGAGCTTTTGCTGTCAAACTTAAGGAATGAATTTTTGCTGTGATTTTTTTCCTCCTTAAGTTAATGTCAGGCACTATTCTTTAAAGTTAAATAAATTTCAAAGCAAGTGGGGAGAGAAAAAAAAATGATACATTAGAATA…

## Sheet: 1B
Figure 1b
	WT			P361R
NeoR(-)	1.00228	1.0226	1.0062	0.82598	0.840145	0.745853
NeoR(+)	0.949717	1.01851	1.01692	0.291818	0.264298	0.274503

## Sheet: 1C
Figure 1c
mAsah1-WT	mAsah1-P361R	mAsah1-T41A	Mock
2.032	0.353	0.344	0.48
2.1332	0.35	0.351	0.423
1.906	0.195	0.12	0.404
2.03	0.232	0.241	0.373

## Sheet: 1D
Figure 1d
Lifespan					Survival proportions					# at risk
Days elapsed	P361R-Farber	P361R-SMA	WT		Days elapsed	P361R-Farber	P361R-SMA	WT		Days elapsed	P361R-Farber	P361R-SMA	WT
47	1				0	100	100	100		0	16	16	16
49	1				47	93.75				47	16
51	1				49	87.5				49	15
52	1				51	75				51	14
52	1				52	43.75				52	12
51	1				53	37.5				53	7
57	1				54	18.75				54	6
52	1				55	12.5				55	3
52	1				57	6.25				57	2
52	1				64	0				64	1
53	1				129		93.75			129		16
54	1				132		87.5			132		15
54	1				134		81.25			134		14
54	1				141		75			141		13
55	1				142		56.25			142		12
64	1				143		50			143		9
129		1			146		43.75			146		8
134		1			147		31.25			147		7
142		1			148		25			148		5
142		1			151		18.75			151		4
143		1			158		6.25			158		3
148		1			165		0			165		1
151		1			365			100		365			16
165		1
132		1
141		1
142		1
146		1
147		1
147		1
158		1
158		1
365			0
365			0
365			0
365			0
365			0
365			0
365			0
365			0
365			0
365			0
365			0
365			0
365			0
365			0
365			0
365			0

## Sheet: 1E
Figure 1e
Age (days)	WT-Male						MUT -Male						WT-Female							MUT-Female
25	11.3	10.5	12.2				10.2	11.4	10.5	13	14.9		10.8	9.7	10.7	10.2	13.3	11.4		10.7	9	11.2	10	9.4	11
35	18.6	15.5	20.9				17.25	19	19.9	16.1	19.4		16	15.5	15.1	16.2	16	15.9		19	14.8	15.8	14.9	14.9	16.1
45	21.8	22.1	23.3				20.3	21.9	22.6	18.9	21.3		17.6	16.9	16.2	18.1	17.4	17.3		17	16.6	18.9	16.3	16.7	17.5
55	24	24.5	25.9				22.1	24	24.1	20.3	22.3		18.3	19	17.4	19.2	18.5	18.5		17.5	17.5	18.5	17.5	17	18.1
65	25.7	26.5	27.1				23.2	24.7	24.7	21.8	23.1		19.2	19.1	18.3	20	19.7	19.3		18.2	18.7	18.8	17.8	18	19.4
75	27.2	26.9	27.9				23.6	25.2	25.7	22	24		20.5	19.6	19.1	21	20.9	20		18.3	18.7	18.1	18.5	18.3	19.7
85	27.8	27.8	27.9				24.1	24	25.2	22.2	24.6		20.9	20.8	20	20.5	21.3	20.8		17.9	17.8	18	17.9	19	20.4
95	28.7	28.3	29.7				24.5	25.4	26.2	21.7	23.2		21.6	22.6	20.6	22.5	21.3	22.1		18.1	17.6	17.4	19.6	18.7	19.2
105	29	29.2	30				25	23.8	24.8	21.6	23.1		22.2	21.6	20.2	22.1	21.3	21.3		17.4	16.3	17	17.8	17.4	18.6
115	29.9	29.6	30				24	23.1	23.3	19.9	22		22.9	22	20.4	22.7	22.6	22		16.6	15.3	17.2	16.9	16.4	16.6
125	30.1	29.9	30.6				22.2	22.4	21.1	18.4	20.3		23.2	21.8	20.8	24	22.5	22.5		15.8	14.1	16.4	16.9	15	15.8
135	30.2	30.6	30.5				21.6	19.9	18.7		18.6		23.1	22.5	21.4	22.4	22.5	22.3		14.5	12.9	17.1	15.7	13.7	16.3
145	31.2	30.2	30.2				20.8	18.2	19		15.5		23.3	22.1	21.9	23.4	23.1	23.1				16.2	16.2	13.2	17

## Sheet: 1F
Figure 1f
WT	P361R-SMA
50.754	334.35
53.203	599.2
80.5	469.3
45.34	1113
31.63	1162
80.5	747.9
45.34	508
31.63	775.5
69.055	1113
21.289	577.9

## Sheet: 2
Figure 2
normCathepsin D			normCaspase-3			normStat3			normP-Stat3			normNF-κB			normp-NF-κB
WT	P361R-SMA		WT	P361R-SMA		WT	P361R-SMA		WT	P361R-SMA		WT	P361R-SMA		WT	P361R-SMA
0.85113	2.2559		1.63234	2.01509		0.770744	1.10727		0.982346	1.93073		0.812508	0.817411		1.15228	0.753021
1.06308	2.27343		0.562441	1.44357		0.896804	0.935983		0.770065	2.12552		0.822262	0.855611		0.852582	0.83534
0.787561	3.35781		0.885185	2.00647		1.43379	0.953848		1.06473	1.6465		1.26178	0.666245		1.03824	0.701201
1.29823	2.40558		0.920029	3.17596		0.898664	1.08397		1.18286	1.59182		1.10345	0.754952		0.9569	1.24693

## Sheet: 3
Figure 3
Spleen
Sphinganine d18:0			Dihydroceramide			Cer			Sphingosine d18:1			C1P			SM			MHC			DHC			THC			GM3
WT	P361R-SMA		WT	P361R-SMA		WT	P361R-SMA		WT	P361R-SMA		WT	P361R-SMA		WT	P361R-SMA		WT	P361R-SMA		WT	P361R-SMA		WT	P361R-SMA		WT	P361R-SMA
11.8543	14.9647		236.925	1568.18		680.777	7116.96		40.475	42.71		4	22		4023.75	5391.17		1362.79	1390.14		165.328	135.042		44.7402	40.517		84.518	130.548
6.7305	19.335		213.651	4192.97		748.117	18470.5		27.385	49.125		4	145		4460.69	7629.16		1347.75	1420.65		138.239	173.097		50.125	45.312		85.064	96.874
8.002	17.535		208.41	5781.02		716.638	24450		36.65	62.465		4	170		4364.9	7592.51		1508	1734.41		156.484	245.767		57.3763	52.422		105.86	135.781
9.1195	15.235		189.102	4366.08		566.697	19434.7		33.53	48.555		3	140		4113.64	6424.63		1099.8	1359.54		148.973	177.026		27.776	35.998		72.452	111.553
8.9733	18.185		155.4	4209.1		451.338	17836.4		24.0089	55.17		2	130		3118.14	7343.24		938.15	1581.61		92.7973	179.556		33.4478	42.171		57.079	115.636
11.609	20.52		200.315	4016.31		571.595	17650.6		26.05	61.02		2	129		3247.93	7421.19		1080.58	1637.41		137.992	191.549		45.188	43.977		89.047	124.224
7.8217	14.3529		165.185	5962.65		480.392	21544.7		28.74	42.265		3	156		3394.22	7266.84		1122.66	1422.09		116.67	212.696		30.218	46.639		67.787	115.211
9.977	11.1375		171.425	1397.18		699.734	6135.4		39.0226	47.715		4	17		4736.96	6537.81		1135.73	1510.6		109.078	134.284		37.6277	40.4918		80.894	116.387
7.234	13.53		198.937	5856.34		620.237	23819.7		30.88	48.35		4	182		4835.62	7618.14		1232.07	1623.77		177.144	208.807		33.7662	80.668		66.228	123.204
10.8625	16.88		185.856	9791.98		584.259	34412.7		35.355	60.71		3	360		5012.4	11033.6		1194.66	2078.1		153.762	256.014		34.685	50.268		77.227	161.107
10.6485			204.42			716.56			42.28			3			5550.62			1287.66			141.42			36.9797			94.832
Liver
Sphinganine d18:0			Dihydroceramide			Cer			Sphingosine d18:1			C1P			SM			MHC			DHC			THC			GM3
WT	P361R-SMA		WT	P361R-SMA		WT	P361R-SMA		WT	P361R-SMA		WT	P361R-SMA		WT	P361R-SMA		WT	P361R-SMA		WT	P361R-SMA		WT	P361R-SMA		WT	P361R-SMA
3.672	5.607		152.782	270.775		878.653	1561.12		13.685	15.885		2.457	3.3493		2604.29	3276.68		327.727	315.121		22.63	41.982		6	7.5551		34.9478	52.156
3.437	6.2035		139.935	403.835		945.269	3602.74		18.09	20.735		1.5935	11.8541		2562.07	3416.14		329.974	375.989		35.1763	56.887		4.228	7.7568		30.1457	45.5747
2.9635	4.4035		180.202	497.315		918.869	4072.28		15.37	18.755		2.51015	11.7103		2444.57	3726.08		303.684	343.426		30.4478	58.578		4.2052	9.1646		31.0713	43.823
3.811	5.036		196.191	593.475		1140.97	4336.49		13.21	16.84		1.9336	12.7529		3031.68	3827.6		349.024	389.474		34.7535	62.9733		8.0513	9.1653		39.3019	48.1287
3.4605	5.627		227.786	436.355		974.705	4180.95		18.78	15.355		1.83	12.66		2639.72	3679.8		430.051	351.284		36.0098	47.8578		5.2026	9.6568		28.7696	42.9413
2.122	6.105		128.389	417.415		915.988	3618.16		15.715	18.155		1.5365	12.2921		2371.68	3334.51		368.345	353.501		23.061	59.318		4.5281	7.5192		28.4698	43.5507
3.473	4.5335		124.14	476.295		1216.2	3387.55		8.5335	14.85		1.4055	9.6824		3179.62	3680.88		256.382	366.474		27.5014	60.944		5	9.3356		26.8034	40.1896
2.1765	3.434		115.217	261.22		1235.02	1857.09		9.373	21.05		1.5459	3.27835		2891.54	3285.98		236.713	383.585		22.465	50.302		4.9639	8.465		33.9357	70.136
3.1945	7.962		117.5	1005.11		1084.56	8505.77		14.25	29.825		1.39225	12.3055		2575.96	4069.34		265.076	461.675		30.5321	93.156		3.1952	12.0215		23.082	49.3127
2.953	9.594		99.39	643.195		1011.32	6473.83		10.371	21.825		1.472	7.4949		2648.35	3678.63		216.759	342.959		27.2194	94.631		2.7973	8.0319		24.6547	42.8179
0.6042			144.575			1384.91			11.4			1.454			2915.47			240.01			26.1195			4.0943			32.6555

## Sheet: 5
Figure 5
norm*Cathepsin D			norm*Caspase-3			norm MAG			norm MOG			norm MBP			norm*NF-κB			norm*p-NF-κB			norm*Stat3			norm*p-Stat3
WT	P361R-SMA		WT	P361R-SMA		WT	P361R-SMA		WT	P361R-SMA		WT	P361R-SMA		WT	P361R-SMA		WT	P361R-SMA		WT	P361R-SMA		WT	P361R-SMA
0.663636	3.96184		1.23136	1.65426		0.915223	0.641931		0.982962	0.514461		1.32198	0.562157		0.643542	0.766771		0.989737	0.771408		0.993916	1.12772		0.82311	1.9078
1.3044	2.69362		1.02146	1.58829		0.966457	0.665708		1.17322	0.655582		0.989297	0.404113		1.37639	0.742837		1.35341	0.981311		1.07097	0.960142		1.19064	2.16662
1.1959	3.40858		0.707837	2.92516		1.17791	0.704285		1.09035	0.54715		0.9655	0.645323		1.14975	0.819235		0.933255	1.00183		1.01098	1.25398		1.26179	1.88981
0.836063	3.54146		1.03934	2.81468		0.94041	0.633695		0.753475	0.637348		0.723221	0.747685		0.830317	0.696964		0.723602	0.78256		0.924131	1.11723		0.72446	2.17891

[truncated: 7 more sheets: 7, SF1, SF2, SF4, SF5, SF9, SF10]
