# Supplementary material for: Spinal muscular atrophy-like phenotype in a mouse model of acid ceramidase deficiency
Source: Commun Biol. 2023 May 25;6:560. doi: 10.1038/s42003-023-04932-w (PMC10212955; doi:10.1038/s42003-023-04932-w)
Supplement: Supplementary file 5 — Supplementary Data 2 [file 42003_2023_4932_MOESM5_ESM.xlsx]

## Sheet: Caption
Supplementary Data 2 (Multiple tabs): Comparison of individual acyl-chain variants of the indicated sphingolipid species between tissue extracts from wild-type (WT) and P361R-SMA mice. Mean levels for each genotype are indicated (WT, n=11; P361R-SMA, n=10) and were compared using pairwise Welch’s t-tests. Fold-changes are relative to WT means and are shaded green and red corresponding to being in…

## Sheet: Spleen
	Dihydroceramide (dhCer)						Ceramide (Cer)
Spleen	ACV	Mean of WT	Mean of P361R-SMA	Fold-change	P value		ACV	Mean of WT	Mean of P361R-SMA	Fold-change	P value
	Cer(d18:0/16:0)	46.39	1558	33.5848	<0.001		Cer(d18:1/14:0)	1.035	10.07	9.72947	<0.001
	Cer(d18:0/18:0)	27.1	658.3	24.2915	<0.001		Cer(d18:1/16:0)	114	4020	35.2632	<0.001
	Cer(d18:0/20:0)	2.678	250	93.3532	<0.001		Cer(d18:1/18:0)	32.7	1183	36.1774	<0.001
	Cer(d18:0/22:0)	23.8	731.9	30.7521	<0.001		Cer(d18:1/20:0)	21.78	805.8	36.9972	<0.001
	Cer(d18:0/24:0)	40.25	659.2	16.3776	<0.001		Cer(d18:1/22:0)	75.05	3554	47.3551	<0.001
	Cer(d18:0/24:1)	50.73	846	16.6765	<0.001		Cer(d18:1/23:0)	22.89	682.3	29.8078	<0.001
	Cer(d18:0/26:0)	2.661	10.61	3.98722	0.001		Cer(d18:1/24:0)	101.4	3274	32.288	<0.001
							Cer(d18:1/24:1)	244.8	5435	22.2018	<0.001
							Cer(d18:1/25:0)	3.955	72.54	18.3413	<0.001
							Cer(d18:1/26:0)	2.103	18.89	8.98241	<0.001
							Cer(d18:1/26:1)	1.89	31.5	16.6667	<0.001
	Total	193.6	4714	24.3492	<0.001		Total	621.5	19087	30.7112	<0.001
	Sphingomyelin (SM)						Monohexosylceramide (MHC)
	ACV	Mean of WT	Mean of P361R-SMA	Fold-change	P value		ACV	Mean of WT	Mean of P361R-SMA	Fold-change	P value
	SM 32:1	13.55	24.98	1.84354	<0.001		MHC(d18:1/16:0)	163.3	246.4	1.50888	<0.001
	SM 34:0	403.5	603.5	1.49566	0.004		MHC(d18:1/18:0)	41.52	55.81	1.34417	<0.001
	SM 34:1	1784	3253	1.82343	<0.001		MHC(d18:1/20:0)	69.46	74.99	1.07961	0.26
	SM 34:2	36.85	60.68	1.64668	0.002		MHC(d18:1/22:0)	206.9	271.8	1.31368	0.001
	SM 35:1	46.49	82.57	1.77608	<0.001		MHC(d18:1/23:0)	81.56	88.87	1.08963	0.17
	SM 36:1	523.7	941.4	1.79759	<0.001		MHC(d18:1/24:0)	268.5	314.7	1.17207	0.02
	SM 36:2	70.43	148.2	2.10422	<0.001		MHC(d18:1/24:1)	378.7	523.2	1.38157	<0.001
	SM 37:1	13.37	11.18	0.8362	0.3
	SM 38:1	253.8	374.1	1.474	<0.001
	SM 38:2	21.93	35.16	1.60328	0.005
	SM 40:1	418	781.4	1.86938	<0.001
	SM 40:2	78.07	118.2	1.51403	0.006
	SM 42:1	136.5	226.1	1.65641	<0.001
	SM 42:3	459.9	765.2	1.66384	<0.001
	Total	4260	7426	1.74319	<0.001		Total	1210	1576	1.30248	<0.001
	Dihexosylceramide (DHC)						Trihexosylceramide (THC)
	ACV	Mean of WT	Mean of P361R-SMA	Fold-change	P value		ACV	Mean of WT	Mean of P361R-SMA	Fold-change	P value
	DHC(d18:1/16:0)	14.12	29.61	2.09703	<0.001		THC(d18:1/16:0)	5.715	9.395	1.64392	0.03
	DHC(d18:1/18:0)	4.574	10.82	2.36554	<0.001		THC(d18:1/18:0)	2.782	3.641	1.30877	0.22
	DHC(d18:1/20:0)	5.624	13.42	2.3862	<0.001		THC(d18:1/20:0)	4.634	5.622	1.21321	0.41
	DHC(d18:1/22:0)	21.24	35.06	1.65066	0.001		THC(d18:1/22:0)	10.39	10.25	0.986526	0.91
	DHC(d18:1/24:0)	35.35	38.9	1.10042	0.34		THC(d18:1/24:0)	6.155	6.323	1.02729	0.76
	DHC(d18:1/24:1)	58.9	63.58	1.07946	0.44		THC(d18:1/24:1)	9.588	12.61	1.31519	0.02
	Total	139.8	191.4	1.3691	0.004		Total	39.27	47.85	1.21849	0.09
	Monosialodihexosylganglioside (GM3)						Sulfatide
	ACV	Mean of WT	Mean of P361R-SMA	Fold-change	P value		Not Detected
	GM3 (d18:1/16:0)	4.765	10.35	2.17209	<0.001
	GM3 (d18:1/18:0)	4.886	9.006	1.84323	<0.001
	GM3 (d18:1/20:0)	57.6	83.2	1.44444	<0.001
	GM3 (d18:1/22:0)	12.84	20.5	1.59657	<0.001
	Total	80.09	123.1	1.53702	<0.001

## Sheet: Liver
	Dihydroceramide (dhCer)						Ceramide (Cer)
Liver	ACV	Mean of WT	Mean of P361R-SMA	Fold-change	P value		ACV	Mean of WT	Mean of P361R-SMA	Fold-change	P value
	Cer(d18:0/16:0)	25.52	148.9	5.83464	<0.001		Cer(d18:1/14:0)	1.31	3.863	2.94885	<0.001
	Cer(d18:0/18:0)	16.33	50.32	3.08145	<0.001		Cer(d18:1/16:0)	97.51	1157	11.8654	<0.001
	Cer(d18:0/20:0)	5.498	23.1	4.20153	0.004		Cer(d18:1/18:0)	20.05	162.6	8.10973	<0.001
	Cer(d18:0/22:0)	26.8	75.48	2.81642	0.007		Cer(d18:1/20:0)	17.52	96.93	5.53253	<0.001
	Cer(d18:0/24:0)	35.1	95.78	2.72877	<0.001		Cer(d18:1/22:0)	202.2	639	3.16024	0.02
	Cer(d18:0/24:1)	43	112.8	2.62326	0.001		Cer(d18:1/23:0)	97.87	251.1	2.56565	0.004
							Cer(d18:1/24:0)	252.9	752.3	2.97469	0.006
							Cer(d18:1/24:1)	350.3	1056	3.01456	<0.001
							Cer(d18:1/25:0)	20.04	31.83	1.58832	0.03
							Cer(d18:1/26:0)	2.793	5.314	1.90261	0.001
							Cer(d18:1/26:1)	1.75	4.328	2.47314	0.001
	Total	147.8	500.5	3.38633	<0.001		Total	1064	4160	3.90977	<0.001
	Sphingomyelin (SM)						Monohexosylceramide (MHC)
	ACV	Mean of WT	Mean of P361R-SMA	Fold-change	P value		ACV	Mean of WT	Mean of P361R-SMA	Fold-change	P value
	SM 32:1	7.479	12.85	1.71814	<0.001		MHC(d18:1/16:0)	69.61	123.7	1.77704	<0.001
	SM 34:0	118.6	187.9	1.58432	<0.001		MHC(d18:1/18:0)	7.221	10.39	1.43886	0.21
	SM 34:1	757.8	1428	1.8844	<0.001		MHC(d18:1/20:0)	13.05	14.44	1.10651	0.32
	SM 34:2	16.43	25.05	1.52465	<0.001		MHC(d18:1/22:0)	68.52	63.13	0.921337	0.2
	SM 35:1	27.97	45.41	1.62353	<0.001		MHC(d18:1/23:0)	30.44	28.88	0.948752	0.66
	SM 36:1	166.5	344	2.06607	<0.001		MHC(d18:1/24:0)	48.29	58.29	1.20708	0.008
	SM 36:2	21.99	40.06	1.82174	<0.001		MHC(d18:1/24:1)	62.26	67.24	1.07999	0.4
	SM 37:1	11.05	10.95	0.99095	0.93		MHC(d18:1/25:0)	2.779	2.326	0.836992	0.31
	SM 38:1	123	160.4	1.30407	<0.001
	SM 38:2	9.054	9.937	1.09753	0.16
	SM 40:1	907.5	769.5	0.847934	0.23
	SM 40:2	130.7	76.47	0.58508	0.04
	SM 42:1	293.1	286.4	0.977141	0.7
	SM 42:3	123.9	200.7	1.61985	<0.001
	Total	2715	3598	1.32523	<0.001		Total	302.2	368.3	1.21873	0.01
	Dihexosylceramide (DHC)						Trihexosylceramide (THC)
	ACV	Mean of WT	Mean of P361R-SMA	Fold-change	P value		ACV	Mean of WT	Mean of P361R-SMA	Fold-change	P value
	DHC(d18:1/16:0)	5.471	15.41	2.81667	<0.001		THC(d18:1/16:0)	0.9344	2.206	2.36087	<0.001
	DHC(d18:1/18:0)	0.9567	2.97	3.10442	<0.001		THC(d18:1/18:0)	0.7123	1.188	1.66784	0.1
	DHC(d18:1/20:0)	2.482	4.214	1.69782	0.02		THC(d18:1/20:0)	0.3337	0.7175	2.15013	0.1
	DHC(d18:1/22:0)	7.601	13.21	1.73793	0.02		THC(d18:1/22:0)	1.088	1.784	1.63971	0.006
	DHC(d18:1/24:0)	4.783	12.65	2.64478	<0.001		THC(d18:1/24:0)	0.5278	1.182	2.23948	0.01
	DHC(d18:1/24:1)	7.461	14.21	1.90457	<0.001		THC(d18:1/24:1)	1.208	1.756	1.45364	0.07
	Total	28.72	62.66	2.18175	<0.001		Total	4.751	8.867	1.86634	<0.001
	Monosialodihexosylganglioside (GM3)						Sulfatide
	ACV	Mean of WT	Mean of P361R-SMA	Fold-change	P value		Not Detected
	GM3 (d18:1/16:0)	4.827	8.453	1.75119	<0.001
	GM3 (d18:1/18:0)	1.169	2.312	1.97776	<0.001
	GM3 (d18:1/20:0)	16.91	27.25	1.61147	<0.001
	GM3 (d18:1/22:0)	7.445	9.851	1.32317	0.004
	Total	30.35	47.86	1.57694	<0.001

## Sheet: Brain
	Dihydroceramide (dhCer)						Ceramide (Cer)
Brain	ACV	Mean of WT	Mean of P361R-SMA	Fold-change	P value		ACV	Mean of WT	Mean of P361R-SMA	Fold-change	P value
	Cer(d18:0/16:0)	18.36	84.04	4.57734	<0.001		Cer(d18:1/16:0)	56.31	378.3	6.71817	<0.001
	Cer(d18:0/18:0)	197	244.5	1.24112	0.03		Cer(d18:1/18:0)	1533	1533	1	>0.99
	Cer(d18:0/20:0)	16.81	38.71	2.3028	<0.001		Cer(d18:1/20:0)	47.24	65.44	1.38527	<0.001
	Cer(d18:0/22:0)	13.12	67.09	5.11357	<0.001		Cer(d18:1/22:0)	25.26	126.3	5	<0.001
	Cer(d18:0/24:0)	11.18	53.76	4.80859	<0.001		Cer(d18:1/23:0)	14.42	38.39	2.66227	<0.001
	Cer(d18:0/24:1)	10.11	36.61	3.62117	<0.001		Cer(d18:1/24:0)	17.25	133.7	7.75072	<0.001
							Cer(d18:1/24:1)	92.41	252.9	2.73672	<0.001
							Cer(d18:1/25:0)	0.9732	3.298	3.38882	<0.001
							Cer(d18:1/26:0)	0.6299	1.101	1.7479	<0.001
	Total	261.2	524.9	2.00957	<0.001		Total	1787	2532	1.4169	<0.001
	Sphingomyelin (SM)						Monohexosylceramide (MHC)
	ACV	Mean of WT	Mean of P361R-SMA	Fold-change	P value		ACV	Mean of WT	Mean of P361R-SMA	Fold-change	P value
	SM 32:1	8.583	10.2	1.1884	0.005		MHC(d18:1/16:0)	68.01	78.91	1.16027	0.005
	SM 34:0	170	290.2	1.70706	<0.001		MHC(d18:1/18:0)	880.5	927.3	1.05315	0.32
	SM 34:1	622.9	853.4	1.37004	<0.001		MHC(d18:1/20:0)	168.9	150.3	0.889876	0.06
	SM 34:2	16.5	21.06	1.27636	0.002		MHC(d18:1/22:0)	834.5	736.7	0.882804	0.03
	SM 35:1	127.2	135	1.06132	0.33		MHC(d18:1/23:0)	520	402.7	0.774423	<0.001
	SM 36:1	14959	13929	0.931145	0.09		MHC(d18:1/24:0)	1403	1263	0.900214	0.11
	SM 36:2	3904	3568	0.913934	0.14		MHC(d18:1/24:1)	4297	3777	0.878985	0.02
	SM 37:1	136	113.2	0.832353	0.001		MHC(d18:1/25:0)	57.17	44.97	0.786601	<0.001
	SM 38:1	1111	1078	0.970297	0.34		MHC(d18:1/26:0)	9.157	8.275	0.90368	0.13
	SM 38:2	97.97	97.13	0.991426	0.88
	SM 40:1	421.4	466.9	1.10797	0.009
	SM 40:2	217.3	226.9	1.04418	0.32
	SM 42:1	127.7	131.4	1.02897	0.48
	SM 42:3	107.1	125.1	1.16807	0.001
	Total	22027	21045	0.955418	0.16		Total	8238	7390	0.897062	0.05
	Dihexosylceramide (DHC)						Trihexosylceramide (THC)
	ACV	Mean of WT	Mean of P361R-SMA	Fold-change	P value		ACV	Mean of WT	Mean of P361R-SMA	Fold-change	P value
	DHC(d18:1/16:0)	9.91	18.56	1.87286	<0.001		THC(d18:1/16:0)	0	0	1	1
	DHC(d18:1/18:0)	136.5	121.2	0.887912	0.04		THC(d18:1/18:0)	0.5755	2.242	3.89574	<0.001
	DHC(d18:1/20:0)	40.19	37.11	0.923364	0.32		THC(d18:1/20:0)	0.1022	1.545	15.1174	<0.001
	DHC(d18:1/22:0)	5.329	8.798	1.65097	<0.001		THC(d18:1/22:0)	0.1429	1.336	9.3492	<0.001
	DHC(d18:1/24:0)	5.131	8.222	1.60242	<0.001		THC(d18:1/24:0)	0.1064	0.674	6.33459	0.006
	DHC(d18:1/24:1)	12.58	20.04	1.593	<0.001		THC(d18:1/24:1)	0.168	0.8482	5.04881	0.005
	Total	199.9	195.7	0.978989	0.7		Total	1.095	6.645	6.06849	<0.001
	Monosialodihexosylganglioside (GM3)						Sulfatide
	ACV	Mean of WT	Mean of P361R-SMA	Fold-change	P value		ACV	Mean of WT	Mean of P361R-SMA	Fold-change	P value
	GM3 (d18:1/16:0)	1.348	1.805	1.33902	0.002		16:0-sulfatide	17.61	17.6	0.999432	0.98
	GM3 (d18:1/18:0)	39.99	42.07	1.05201	0.24		18:0-sulfatide	398.7	391.8	0.982694	0.6
	GM3 (d18:1/20:0)	19.4	21.33	1.09948	0.09		20:0-sulfatide	85.97	88.14	1.02524	0.68
	GM3 (d18:1/22:0)	11	12.24	1.11273	0.15		22:0-sulfatide	813.3	763.2	0.938399	0.19
							23:0-sulfatide	224.2	175	0.780553	<0.001
							24:0-sulfatide	1217	1143	0.939195	0.21
							24:1-sulfatide	5110	4631	0.906262	0.06
							18:0(OH)-sulfatide	108.4	105.4	0.972325	0.46
							20:0(OH)-sulfatide	339.2	309.7	0.913031	0.07
							22:0(OH)-sulfatide	951.6	880.5	0.925284	0.12
							23:0(OH)-sulfatide	246.6	207.9	0.843066	0.005
							24:0(OH)-sulfatide	702.1	651.4	0.927788	0.15
							24:1(OH)-sulfatide	563.4	520.8	0.924388	0.19
	Total	71.73	77.44	1.0796	0.05		Total	10778	9885	0.917146	0.07

## Sheet: Spinal Cord
	Dihydroceramide (dhCer)						Ceramide (Cer)
Spinal Cord	ACV	Mean of WT	Mean of P361R-SMA	Fold-change	P value		ACV	Mean of WT	Mean of P361R-SMA	Fold-change	P value
	Cer(d18:0/16:0)	2.038	393.7	193.18	<0.001		Cer(d18:1/16:0)	20.51	1401	68.3081	<0.001
	Cer(d18:0/18:0)	110.7	449.5	4.06052	<0.001		Cer(d18:1/18:0)	458.8	860.4	1.87533	<0.001
	Cer(d18:0/20:0)	23.87	113.9	4.77168	<0.001		Cer(d18:1/20:0)	47.11	177.2	3.76141	<0.001
	Cer(d18:0/22:0)	35.86	359.7	10.0307	<0.001		Cer(d18:1/22:0)	56.58	678.6	11.9936	<0.001
	Cer(d18:0/24:0)	17.51	311.5	17.7898	<0.001		Cer(d18:1/23:0)	25.46	181.8	7.14061	<0.001
	Cer(d18:0/24:1)	21.71	308.8	14.2239	<0.001		Cer(d18:1/24:0)	39.59	825.4	20.8487	<0.001
							Cer(d18:1/24:1)	150.8	1603	10.63	<0.001
							Cer(d18:1/25:0)	1.688	13.8	8.17536	<0.001
							Cer(d18:1/26:0)	0.8886	4.422	4.97637	<0.001
							Cer(d18:1/26:1)	0.6235	12.38	19.8557	<0.001
	Total	190.7	1925	10.0944	<0.001		Total	802	5758	7.17955	<0.001
	Sphingomyelin (SM)						Monohexosylceramide (MHC)
	ACV	Mean of WT	Mean of P361R-SMA	Fold-change	P value		ACV	Mean of WT	Mean of P361R-SMA	Fold-change	P value
	SM 32:1	7.083	14.53	2.05139	<0.001		MHC(d18:1/16:0)	53.28	145.7	2.73461	<0.001
	SM 34:0	185	1076	5.81622	<0.001		MHC(d18:1/18:0)	847.7	1316	1.55244	<0.001
	SM 34:1	438.7	1683	3.83633	<0.001		MHC(d18:1/20:0)	252.8	304.8	1.2057	0.007
	SM 34:2	6.722	24.18	3.59714	<0.001		MHC(d18:1/22:0)	1468	1562	1.06403	0.26
	SM 35:1	56.87	95.68	1.68243	<0.001		MHC(d18:1/23:0)	639.3	523.6	0.819021	0.001
	SM 36:1	6353	6984	1.09932	0.05		MHC(d18:1/24:0)	2092	2101	1.0043	0.94
	SM 36:2	743.6	921.5	1.23924	0.001		MHC(d18:1/24:1)	5220	4871	0.933142	0.13
	SM 37:1	108.8	129.1	1.18658	0.01		MHC(d18:1/25:0)	67.3	53.25	0.791233	<0.001
	SM 38:1	1038	1240	1.19461	<0.001		MHC(d18:1/26:0)	13.8	12.59	0.912319	0.16
	SM 38:2	50.11	70.19	1.40072	<0.001		MHC(d18:1/26:1)	55.81	52.84	0.946784	0.38
	SM 40:1	782.8	1087	1.38861	<0.001
	SM 40:2	310.9	371.7	1.19556	0.007
	SM 42:1	176.8	248.8	1.40724	<0.001
	SM 42:3	96.81	220.7	2.27972	<0.001
	Total	10355	14166	1.36803	<0.001		Total	10709	10944	1.02194	0.64
	Dihexosylceramide (DHC)						Trihexosylceramide (THC)
	ACV	Mean of WT	Mean of P361R-SMA	Fold-change	P value		ACV	Mean of WT	Mean of P361R-SMA	Fold-change	P value
	DHC(d18:1/16:0)	3.803	34.92	9.18222	<0.001		THC(d18:1/16:0)	0.02363	3.002	127.042	<0.001
	DHC(d18:1/18:0)	77.9	84.35	1.0828	0.2		THC(d18:1/18:0)	0	0	1	1
	DHC(d18:1/20:0)	46.22	51.3	1.10991	0.21		THC(d18:1/20:0)	0.1235	3.412	27.6275	<0.001
	DHC(d18:1/22:0)	9.724	36.4	3.74332	<0.001		THC(d18:1/22:0)	0.04434	3.482	78.5295	<0.001
	DHC(d18:1/24:0)	7.037	33.64	4.78045	<0.001		THC(d18:1/24:0)	0	2.134	∞	<0.001
	DHC(d18:1/24:1)	21.92	59.11	2.69662	<0.001		THC(d18:1/24:1)	0.05286	2.74	51.835	<0.001
	Total	166.5	298.7	1.79399	<0.001		Total	0.2443	14.77	60.4585	<0.001
	Monosialodihexosylganglioside (GM3)						Sulfatide
	ACV	Mean of WT	Mean of P361R-SMA	Fold-change	P value		ACV	Mean of WT	Mean of P361R-SMA	Fold-change	P value
	GM3 (d18:1/16:0)	0.5904	1.911	3.23679	<0.001		16:0-sulfatide	8.928	13.78	1.54346	<0.001
	GM3 (d18:1/18:0)	9.803	13.74	1.40161	0.001		18:0-sulfatide	242.4	314.4	1.29703	<0.001
	GM3 (d18:1/20:0)	10.71	22.24	2.07656	<0.001		20:0-sulfatide	56.4	71.52	1.26809	0.002
	GM3 (d18:1/22:0)	1.968	4.79	2.43394	<0.001		22:0-sulfatide	437	501.6	1.14783	0.02
							23:0-sulfatide	113.8	109.2	0.959578	0.39
							24:0-sulfatide	718	793.3	1.10487	0.09
							24:1-sulfatide	2406	2438	1.0133	0.84
							18:0(OH)-sulfatide	39.37	45.66	1.15977	0.02
							20:0(OH)-sulfatide	205.1	229.6	1.11945	0.06
							22:0(OH)-sulfatide	331.7	367.4	1.10763	0.11
							23:0(OH)-sulfatide	79.76	74.1	0.929037	0.39
							24:0(OH)-sulfatide	239.9	257.5	1.07336	0.24
							24:1(OH)-sulfatide	174.5	175.6	1.0063	0.94
	Total	22.96	42.67	1.85845	<0.001		Total	5053	5391	1.06689	0.29
