# Supplementary material for: Spinal muscular atrophy-like phenotype in a mouse model of acid ceramidase deficiency
Source: Commun Biol. 2023 May 25;6:560. doi: 10.1038/s42003-023-04932-w (PMC10212955; doi:10.1038/s42003-023-04932-w)
Supplement: Supplementary file 6 — Supplementary Data 3 [file 42003_2023_4932_MOESM6_ESM.xlsx]

## Sheet: summary MvF Mut comparison
Supplementary Data 3. Summary of statistical comparisons by sex.
Survival Male vs Female P361R-SMA mice
Compared using chi-squared test
			Median (days)
p-value	0.7539	F	142.5
		M	146.5
MCP-1 in plasma Female vs Male P361R-SMA mice
Compared using Welch's T Test
p-value		Fold-change (FC) F vs M
0.965744		0.988046
Sphingolipids Female vs Male P361R-SMA mice
Compared using Welch's T Test
	Sph		dhCer		Cer
	p-value	FC F vs M	p-value	FC F vs M	p-value	FC F vs M
brain:	0.038	1.09345	0.254	1.15846	0.217	1.08531
spinal cord:	0.446888	1.09279	0.252243	1.24198	0.347942	1.15536
spleen:	0.519423	1.06861	0.396931	0.699279	0.560241	0.814464
liver:	0.261462	0.805064	0.38993	0.731871	0.39539	0.709719
	MHC		DHC		THC
	p-value	FC F vs M	p-value	FC F vs M	p-value	FC F vs M
brain:	0.693	1.03689	0.489	1.05205	0.233	1.16483
spinal cord:	0.448283	1.06538	0.236432	1.13038	0.138424	1.34631
spleen:	0.431791	0.916791	0.538415	0.905014	0.305629	0.796077
liver:	0.289698	0.912847	0.170628	0.730345	0.36435	0.894979
	GM3		Sulfatide		SM
	p-value	FC F vs M	p-value	FC F vs M	p-value	FC F vs M
brain:	0.97	0.997159	0.083	1.13275	0.0519233	1.09695
spinal cord:	0.594906	1.03818	0.149921	1.15903	0.486098	1.06085
spleen:	0.460383	0.923439	nd	nd	0.34404	0.858627
liver:	0.55216	0.909413	nd	nd	0.498008	0.963237
	S1P		C1P
	p-value	FC F vs M	p-value	FC F vs M
brain:	0.770853	0.9679	0.185355	1.09116
spinal cord:	nd	nd	0.992915	1.00123
spleen:	nd	nd	0.493146	0.686247
liver:	nd	nd	0.326094	1.31494
von Frey tests Female vs Male P361R-SMA mice
Compared using Welch's T Test
	%withdrawal		Withdrawal threshold
	p-value	FC F vs M	p-value	FC F vs M
8 weeks:	0.233593	1.89286	N/A	N/A
12 weeks:	0.953107	1.01923	0.257384	0.471429
16 weeks:	0.53122	0.882353	0.136952	0.634286
18 weeks:	N/A	0.432432	N/A	1.01333
21 weeks:	N/A	0.222222	N/A	1.29193
Wire hang test in Female vs Male P361R-SMA mice
	Wire hang time
	p-value	FC F vs M
9-10 weeks:	0.000625362	2.00557
14-15 weeks:	0.263191	0.42623
19-20 weeks:	0.699853	1.33333
Rotarod latency test in Female vs Male P361R-SMA mice
	Rotarod latency
	p-value	FC F vs M
9-10 weeks:	0.0871329	0.644944
14-15 weeks:	0.500311	0.886022
19-20 weeks:	0.0353614	0.366197
Vitamin B-12 Biomarkers: Female vs Male P361R-SMA mice
Compared using Welch's T Test
MMA		HC
p-value	FC F vs M	p-value	FC F vs M
0.598101	1.36229	0.24742	1.14956
Survival Male vs Female P361R-NeoR+/- mice
Compared using chi-squared test
			Median (days)
p-value	0.8852	F	132
		M	121
