# Supplementary material for: Spinal muscular atrophy-like phenotype in a mouse model of acid ceramidase deficiency
Source: Commun Biol. 2023 May 25;6:560. doi: 10.1038/s42003-023-04932-w (PMC10212955; doi:10.1038/s42003-023-04932-w)
Supplement: Supplementary file 7 — Supplementary Data 4 [file 42003_2023_4932_MOESM7_ESM.xlsx]

## Sheet: Caption
Supplementary Data 4 (Multiple tabs): Results of statistical analyses performed organized by Figure.

## Sheet: 1B stats
Figure 1b
Table Analyzed	*with Genistein
Two-way ANOVA	Ordinary
Alpha	0.05
Source of Variation	% of total variation	P value	P value summary	Significant?
Interaction	18.41	<0.001	***	Yes
NeoR	20.68	<0.001	***	Yes
Genotype	60.08	<0.001	***	Yes
ANOVA table	SS	DF	MS	F (DFn, DFd)	P value
Interaction	0.1965	1	0.1965	F (1, 8) = 177.1	P<0.001
NeoR	0.2207	1	0.2207	F (1, 8) = 198.9	P<0.001
Genotype	0.6411	1	0.6411	F (1, 8) = 577.9	P<0.001
Residual	0.008874	8	0.001109
Difference between column means
Mean of WT	1.003
Mean of P361R	0.5404
Difference between means	0.4623
SE of difference	0.01923
95% CI of difference	0.4179 to 0.5066
Difference between row means
Mean of NeoR(-)	0.9072
Mean of NeoR(+)	0.636
Difference between means	0.2712
SE of difference	0.01923
95% CI of difference	0.2269 to 0.3156
Interaction CI
Mean diff, A1 - B1	0.2064
Mean diff, A2 - B2	0.7182
(A1 -B1) - (A2 - B2)	-0.5118
95% CI of difference	-0.6005 to -0.4231
(B1 - A1) - (B2 - A2)	0.5118
95% CI of difference	0.4231 to 0.6005
Data summary
Number of columns (Genotype)	2
Number of rows (NeoR)	2
Number of values	12
Compare cell means regardless of rows and columns
Number of families	1
Number of comparisons per family	6
Alpha	0.05
Tukey's multiple comparisons test	Mean Diff.	95.00% CI of diff.	Below threshold?	Summary	Adjusted P Value
NeoR(-):WT vs. NeoR(-):P361R	0.2064	0.1193 to 0.2934	Yes	***	<0.001
NeoR(-):WT vs. NeoR(+):WT	0.01531	-0.07177 to 0.1024	No	ns	0.94
NeoR(-):WT vs. NeoR(+):P361R	0.7335	0.6464 to 0.8206	Yes	***	<0.001
NeoR(-):P361R vs. NeoR(+):WT	-0.1911	-0.2781 to -0.1040	Yes	***	<0.001
NeoR(-):P361R vs. NeoR(+):P361R	0.5271	0.4400 to 0.6142	Yes	***	<0.001
NeoR(+):WT vs. NeoR(+):P361R	0.7182	0.6311 to 0.8053	Yes	***	<0.001
Test details	Mean 1	Mean 2	Mean Diff.	SE of diff.	N1	N2	q	DF
NeoR(-):WT vs. NeoR(-):P361R	1.01	0.804	0.2064	0.02719	3	3	10.73	8
NeoR(-):WT vs. NeoR(+):WT	1.01	0.995	0.01531	0.02719	3	3	0.7962	8
NeoR(-):WT vs. NeoR(+):P361R	1.01	0.2769	0.7335	0.02719	3	3	38.15	8
NeoR(-):P361R vs. NeoR(+):WT	0.804	0.995	-0.1911	0.02719	3	3	9.936	8
NeoR(-):P361R vs. NeoR(+):P361R	0.804	0.2769	0.5271	0.02719	3	3	27.41	8
NeoR(+):WT vs. NeoR(+):P361R	0.995	0.2769	0.7182	0.02719	3	3	37.35	8

## Sheet: 1C stats
Figure 1c
Table Analyzed	EA in lysates for paper
Data sets analyzed	A-D
ANOVA summary
F	402.8
P value	<0.0001
P value summary	****
Significant diff. among means (P < 0.05)?	Yes
R squared	0.9902
Brown-Forsythe test
F (DFn, DFd)	0.8676 (3, 12)
P value	0.4846
P value summary	ns
Are SDs significantly different (P < 0.05)?	No
Bartlett's test
Bartlett's statistic (corrected)	1.879
P value	0.5978
P value summary	ns
Are SDs significantly different (P < 0.05)?	No
ANOVA table	SS	DF	MS	F (DFn, DFd)	P value
Treatment (between columns)	8.76	3	2.92	F (3, 12) = 402.8	P<0.0001
Residual (within columns)	0.08698	12	0.007249
Total	8.847	15
Data summary
Number of treatments (columns)	4
Number of values (total)	16
Number of families	1
Number of comparisons per family	6
Alpha	0.05
Tukey's multiple comparisons test	Mean Diff.	95.00% CI of diff.	Below threshold?	Summary	Adjusted P Value
mAsah1-WT vs. mAsah1-P361R	1.743	1.564 to 1.922	Yes	****	<0.0001	A-B
mAsah1-WT vs. mAsah1-T41A	1.761	1.583 to 1.940	Yes	****	<0.0001	A-C
mAsah1-WT vs. Mock	1.605	1.427 to 1.784	Yes	****	<0.0001	A-D
mAsah1-P361R vs. mAsah1-T41A	0.0185	-0.1602 to 0.1972	No	ns	0.9894	B-C
mAsah1-P361R vs. Mock	-0.1375	-0.3162 to 0.04123	No	ns	0.1565	B-D
mAsah1-T41A vs. Mock	-0.156	-0.3347 to 0.02273	No	ns	0.095	C-D
Test details	Mean 1	Mean 2	Mean Diff.	SE of diff.	n1	n2	q	DF
mAsah1-WT vs. mAsah1-P361R	2.025	0.2825	1.743	0.0602	4	4	40.94	12
mAsah1-WT vs. mAsah1-T41A	2.025	0.264	1.761	0.0602	4	4	41.37	12
mAsah1-WT vs. Mock	2.025	0.42	1.605	0.0602	4	4	37.71	12
mAsah1-P361R vs. mAsah1-T41A	0.2825	0.264	0.0185	0.0602	4	4	0.4346	12
mAsah1-P361R vs. Mock	0.2825	0.42	-0.1375	0.0602	4	4	3.23	12
mAsah1-T41A vs. Mock	0.264	0.42	-0.156	0.0602	4	4	3.665	12

## Sheet: 1D stats
Figure 1d
Curve Comparison			Data Summary
Comparison of Survival Curves				P361R-Farber	P361R-SMA	WT
			Number of rows	48	48	48
Log-rank (Mantel-Cox) test (recommended)			# of blank lines	32	32	32
Chi square	83		# rows with impossible data	0	0	0
df	2		# censored subjects	0	0	16
P value	<0.0001		# deaths/events	16	16	0
P value summary	****
Are the survival curves sig different?	Yes		Median survival	52	144.5	Undefined
Logrank test for trend (recommended)
Chi square	74.6
df	1
P value	<0.0001
P value summary	****
Sig. trend?	Yes
Gehan-Breslow-Wilcoxon test
Chi square	66.38
df	2
P value	<0.0001
P value summary	****
Are the survival curves sig different?	Yes

## Sheet: 1E stats
Figure 1e
Table Analyzed	weights							Table Analyzed	weights
Mixed-effects model (REML)	Matching: Stacked							Mixed-effects model (REML)	Matching: Stacked
Assume sphericity?	No							Assume sphericity?	No
Alpha	0.05							Alpha	0.05
Fixed effects (type III)	P value	P value summary	Statistically significant (P < 0.05)?	F (DFn, DFd)	Geisser-Greenhouse's epsilon			Fixed effects (type III)	P value	P value summary	Statistically significant (P < 0.05)?	F (DFn, DFd)	Geisser-Greenhouse's epsilon
Age	<0.0001	****	Yes	F (5.297, 52.09) = 150.6	0.4414			Age	<0.001	***	Yes	F (2.725, 15.90) = 113.8	0.2271
Genotype	<0.0001	****	Yes	F (1, 10) = 82.60				Genotype	<0.001	***	Yes	F (1, 6) = 48.14
Age x Genotype	<0.0001	****	Yes	F (12, 118) = 45.43				Age x Genotype	<0.001	***	Yes	F (12, 70) = 26.08
Random effects	SD	Variance						Random effects	SD	Variance
Subject	0.5607	0.3144						Mouse	0.9201	0.8466
Residual	0.7095	0.5033						Residual	1.086	1.179
Was the matching effective?								Was the matching effective?
Chi-square, df	39.98, 1							Chi-square, df	24.47, 1
P value	<0.0001							P value	<0.001
P value summary	****							P value summary	***
Is there significant matching (P < 0.05)?	Yes							Is there significant matching (P < 0.05)?	Yes
Difference between column means								Difference between column means
Predicted mean of WT-Female	19.67							Predicted mean of WT-Male	25.98
Predicted mean of MUT-Female	16.55							Predicted mean of MUT -Male	21.07
Difference between predicted means	3.122							Difference between predicted means	4.909
SE of difference	0.3435							SE of difference	0.7076
95% CI of difference	2.356 to 3.887							95% CI of difference	3.178 to 6.641
Data summary								Data summary
Number of columns (Genotype)	2							Number of columns (Genotype)	2
Number of rows (Age)	13							Number of rows (Age)	13
Number of subjects (Subject)	12							Number of subjects (Mouse)	8
Number of missing values	2							Number of missing values	2
Compare each cell mean with the other cell mean in that row								Compare each cell mean with the other cell mean in that row
Number of families	1							Number of families	1
Number of comparisons per family	13							Number of comparisons per family	13
Alpha	0.05							Alpha	0.05
Šídák's multiple comparisons test	Mean Diff.	95.00% CI of diff.	Below threshold?	Summary	Adjusted P Value			Šídák's multiple comparisons test	Mean Diff.	95.00% CI of diff.	Below threshold?	Summary	Adjusted P Value
WT-Female - MUT-Female								WT-Male - MUT -Male
Row 1	0.8	-1.620 to 3.220	No	ns	0.9698			Row 1	-0.6667	-5.309 to 3.975	No	ns	>0.99
Row 2	-0.1333	-3.304 to 3.037	No	ns	>0.9999			Row 2	0.003333	-14.83 to 14.84	No	ns	>0.99
Row 3	0.08333	-1.719 to 1.886	No	ns	>0.9999			Row 3	1.4	-2.197 to 4.997	No	ns	0.83
Row 4	0.8	-0.4640 to 2.064	No	ns	0.4075			Row 4	2.24	-1.896 to 6.376	No	ns	0.48
Row 5	0.7833	-0.4824 to 2.049	No	ns	0.4415			Row 5	2.933	-0.1661 to 6.033	No	ns	0.06
Row 6	1.583	0.1144 to 3.052	Yes	*	0.0318			Row 6	3.233	-0.2132 to 6.680	No	ns	0.07
Row 7	2.217	0.2538 to 4.180	Yes	*	0.0267			Row 7	3.813	0.8267 to 6.800	Yes	*	0.02
Row 8	3.35	1.561 to 5.139	Yes	***	0.0005			Row 8	4.7	0.4680 to 8.932	Yes	*	0.03
Row 9	4.033	2.424 to 5.642	Yes	****	<0.0001			Row 9	5.74	2.462 to 9.018	Yes	**	0.003
Row 10	5.6	3.844 to 7.356	Yes	****	<0.0001			Row 10	7.373	3.227 to 11.52	Yes	**	0.005
Row 11	6.8	4.527 to 9.073	Yes	****	<0.0001			Row 11	9.32	5.286 to 13.35	Yes	**	0.001
Row 12	7.333	4.224 to 10.44	Yes	***	0.0005			Row 12	10.73	5.378 to 16.09	Yes	**	0.006
Row 13	7.167	1.377 to 12.96	Yes	*	0.0244			Row 13	12.16	4.416 to 19.90	Yes	*	0.01
Test details	Mean 1	Mean 2	Mean Diff.	SE of diff.	N1	N2	t	Test details	Mean 1	Mean 2	Mean Diff.	SE of diff.	N1	N2	t	DF
WT-Female - MUT-Female								WT-Male - MUT -Male
Row 1	11.02	10.22	0.8	0.6303	6	6	1.269	Row 1	11.33	12	-0.6667	1.002	3	5	0.6653	5.774
Row 2	15.78	15.92	-0.1333	0.6757	6	6	0.1973	Row 2	18.33	18.33	0.003333	1.72	3	5	0.001938	2.858
Row 3	17.25	17.17	0.08333	0.4665	6	6	0.1786	Row 3	22.4	21	1.4	0.7925	3	5	1.767	6
Row 4	18.48	17.68	0.8	0.3365	6	6	2.378	Row 4	24.8	22.56	2.24	0.9027	3	5	2.481	5.893
Row 5	19.27	18.48	0.7833	0.3397	6	6	2.306	Row 5	26.43	23.5	2.933	0.6822	3	5	4.3	5.989
Row 6	20.18	18.6	1.583	0.3868	6	6	4.093	Row 6	27.33	24.1	3.233	0.714	3	5	4.529	5.372
Row 7	20.72	18.5	2.217	0.4571	6	6	4.849	Row 7	27.83	24.02	3.813	0.5035	3	5	7.574	4.035
Row 8	21.78	18.43	3.35	0.4776	6	6	7.015	Row 8	28.9	24.2	4.7	0.9013	3	5	5.215	5.635
Row 9	21.45	17.42	4.033	0.4314	6	6	9.349	Row 9	29.4	23.66	5.74	0.6906	3	5	8.312	5.529
Row 10	22.1	16.5	5.6	0.4575	6	6	12.24	Row 10	29.83	22.46	7.373	0.726	3	5	10.16	4.222
Row 11	22.47	15.67	6.8	0.6085	6	6	11.18	Row 11	30.2	20.88	9.32	0.7568	3	5	12.32	4.62
Row 12	22.37	15.03	7.333	0.6939	6	6	10.57	Row 12	30.43	19.7	10.73	0.7091	3	4	15.14	3.176
Row 13	22.82	15.65	7.167	0.8787	6	4	8.156	Row 13	30.53	18.38	12.16	1.151	3	4	10.56	3.53

## Sheet: 1F stats
Figure 1f
Table Analyzed	*MCP-1 SMA plasma
Column B	P361R-SMA
vs.	vs.
Column A	WT
Unpaired t test with Welch's correction
P value	<0.001
P value summary	***
Significantly different (P < 0.05)?	Yes
One- or two-tailed P value?	Two-tailed
Welch-corrected t, df	t=7.313, df=9.085
How big is the difference?
Mean of column A	50.92
Mean of column B	740
Difference between means (B - A) ± SEM	689.1 ± 94.23
95% confidence interval	476.2 to 902.0
R squared (eta squared)	0.8548
F test to compare variances
F, DFn, Dfd	211.1, 9, 9
P value	<0.001
P value summary	***
Significantly different (P < 0.05)?	Yes
Data analyzed
Sample size, column A	10
Sample size, column B	10

## Sheet: 2 stats
Figure 2
Table Analyzed	normCathepsin D		Table Analyzed	normCaspase-3		Table Analyzed	normStat3		Table Analyzed	normP-Stat3		Table Analyzed	normNF-κB		Table Analyzed	normp-NF-κB
Column B	P361R-SMA		Column B	P361R-SMA		Column B	P361R-SMA		Column B	P361R-SMA		Column B	P361R-SMA		Column B	P361R-SMA
vs.	vs.		vs.	vs.		vs.	vs.		vs.	vs.		vs.	vs.		vs.	vs.
Column A	WT		Column A	WT		Column A	WT		Column A	WT		Column A	WT		Column A	WT
Unpaired t test with Welch's correction			Unpaired t test with Welch's correction			Unpaired t test with Welch's correction			Unpaired t test with Welch's correction			Unpaired t test with Welch's correction			Unpaired t test with Welch's correction
P value	0.005		P value	0.0422		P value	0.9		P value	0.002		P value	0.13		P value	0.45
P value summary	**		P value summary	*		P value summary	ns		P value summary	**		P value summary	ns		P value summary	ns
Significantly different (P < 0.05)?	Yes		Significantly different (P < 0.05)?	Yes		Significantly different (P < 0.05)?	No		Significantly different (P < 0.05)?	Yes		Significantly different (P < 0.05)?	No		Significantly different (P < 0.05)?	No
One- or two-tailed P value?	Two-tailed		One- or two-tailed P value?	Two-tailed		One- or two-tailed P value?	Two-tailed		One- or two-tailed P value?	Two-tailed		One- or two-tailed P value?	Two-tailed		One- or two-tailed P value?	Two-tailed
Welch-corrected t, df	t=5.465, df=4.111		Welch-corrected t, df	t=2.709, df=5.009		Welch-corrected t, df	t=0.1316, df=3.527		Welch-corrected t, df	t=5.406, df=5.352		Welch-corrected t, df	t=1.922, df=3.827		Welch-corrected t, df	t=0.8318, df=4.467
How big is the difference?			How big is the difference?			How big is the difference?			How big is the difference?			How big is the difference?			How big is the difference?
Mean of column A	1		Mean of column A	1		Mean of column A	1		Mean of column A	1		Mean of column A	1		Mean of column A	1
Mean of column B	2.573		Mean of column B	2.16		Mean of column B	1.02		Mean of column B	1.824		Mean of column B	0.7736		Mean of column B	0.8841
Difference between means (B - A) ± SEM	1.573 ± 0.2879		Difference between means (B - A) ± SEM	1.160 ± 0.4283		Difference between means (B - A) ± SEM	0.02027 ± 0.1541		Difference between means (B - A) ± SEM	0.8236 ± 0.1523		Difference between means (B - A) ± SEM	-0.2264 ± 0.1178		Difference between means (B - A) ± SEM	-0.1159 ± 0.1393
95% confidence interval	0.7824 to 2.364		95% confidence interval	0.05997 to 2.261		95% confidence interval	-0.4311 to 0.4716		95% confidence interval	0.4396 to 1.208		95% confidence interval	-0.5594 to 0.1065		95% confidence interval	-0.4872 to 0.2555
R squared (eta squared)	0.879		R squared (eta squared)	0.5944		R squared (eta squared)	0.004883		R squared (eta squared)	0.8452		R squared (eta squared)	0.4913		R squared (eta squared)	0.1341
F test to compare variances			F test to compare variances			F test to compare variances			F test to compare variances			F test to compare variances			F test to compare variances
F, DFn, Dfd	5.207, 3, 3		F, DFn, Dfd	2.603, 3, 3		F, DFn, Dfd	11.31, 3, 3		F, DFn, Dfd	2.067, 3, 3		F, DFn, Dfd	7.115, 3, 3		F, DFn, Dfd	3.828, 3, 3
P value	0.21		P value	0.4529		P value	0.08		P value	0.57		P value	0.14		P value	0.3
P value summary	ns		P value summary	ns		P value summary	ns		P value summary	ns		P value summary	ns		P value summary	ns
Significantly different (P < 0.05)?	No		Significantly different (P < 0.05)?	No		Significantly different (P < 0.05)?	No		Significantly different (P < 0.05)?	No		Significantly different (P < 0.05)?	No		Significantly different (P < 0.05)?	No
Data analyzed			Data analyzed			Data analyzed			Data analyzed			Data analyzed			Data analyzed
Sample size, column A	4		Sample size, column A	4		Sample size, column A	4		Sample size, column A	4		Sample size, column A	4		Sample size, column A	4
Sample size, column B	4		Sample size, column B	4		Sample size, column B	4		Sample size, column B	4		Sample size, column B	4		Sample size, column B	4

## Sheet: 3 stats
Figure 3
Spleen
Sphinganine d18:0			Dihydroceramide			Cer			Sphingosine d18:1			C1P			SM			MHC			DHC			THC			GM3
Table Analyzed	d18:0Sph Spleen Total		Table Analyzed	dhCer Spleen Total		Table Analyzed	Spleen Cer Total		Table Analyzed	Sph Spleen Total		Table Analyzed	C1P Spleen Total		Table Analyzed	SM Spleen Total		Table Analyzed	MHC Spleen Total		Table Analyzed	DHC Spleen Total		Table Analyzed	THC Spleen Total		Table Analyzed	GM3 Spleen Total
Column B	P361R-SMA		Column B	P361R-SMA		Column B	P361R-SMA		Column B	P361R-SMA		Column B	P361R-SMA		Column B	P361R-SMA		Column B	P361R-SMA		Column B	P361R-SMA		Column B	P361R-SMA		Column B	P361R-SMA
vs.	vs.		vs.	vs.		vs.	vs.		vs.	vs.		vs.	vs.		vs.	vs.		vs.	vs.		vs.	vs.		vs.	vs.		vs.	vs.
Column A	WT		Column A	WT		Column A	WT		Column A	WT		Column A	WT		Column A	WT		Column A	WT		Column A	WT		Column A	WT		Column A	WT
Unpaired t test with Welch's correction			Unpaired t test with Welch's correction			Unpaired t test with Welch's correction			Unpaired t test with Welch's correction			Unpaired t test with Welch's correction			Unpaired t test with Welch's correction			Unpaired t test with Welch's correction			Unpaired t test with Welch's correction			Unpaired t test with Welch's correction			Unpaired t test with Welch's correction
P value	<0.001		P value	<0.001		P value	<0.001		P value	<0.001		P value	0.001		P value	<0.001		P value	<0.001		P value	0.004		P value	0.09		P value	<0.001
P value summary	***		P value summary	***		P value summary	***		P value summary	***		P value summary	**		P value summary	***		P value summary	***		P value summary	**		P value summary	ns		P value summary	***
Significantly different (P < 0.05)?	Yes		Significantly different (P < 0.05)?	Yes		Significantly different (P < 0.05)?	Yes		Significantly different (P < 0.05)?	Yes		Significantly different (P < 0.05)?	Yes		Significantly different (P < 0.05)?	Yes		Significantly different (P < 0.05)?	Yes		Significantly different (P < 0.05)?	Yes		Significantly different (P < 0.05)?	No		Significantly different (P < 0.05)?	Yes
One- or two-tailed P value?	Two-tailed		One- or two-tailed P value?	Two-tailed		One- or two-tailed P value?	Two-tailed		One- or two-tailed P value?	Two-tailed		One- or two-tailed P value?	Two-tailed		One- or two-tailed P value?	Two-tailed		One- or two-tailed P value?	Two-tailed		One- or two-tailed P value?	Two-tailed		One- or two-tailed P value?	Two-tailed		One- or two-tailed P value?	Two-tailed
Welch-corrected t, df	t=6.502, df=14.79		Welch-corrected t, df	t=5.957, df=9.002		Welch-corrected t, df	t=7.109, df=9.002		Welch-corrected t, df	t=6.187, df=17.49		Welch-corrected t, df	t=4.746, df=9.001		Welch-corrected t, df	t=6.132, df=13.42		Welch-corrected t, df	t=4.392, df=16.51		Welch-corrected t, df	t=3.446, df=14.69		Welch-corrected t, df	t=1.786, df=16.28		Welch-corrected t, df	t=6.260, df=17.41
How big is the difference?			How big is the difference?			How big is the difference?			How big is the difference?			How big is the difference?			How big is the difference?			How big is the difference?			How big is the difference?			How big is the difference?			How big is the difference?
Mean of column A	9.348		Mean of column A	193.6		Mean of column A	621.5		Mean of column A	33.13		Mean of column A	3.273		Mean of column A	4260		Mean of column A	1210		Mean of column A	139.8		Mean of column A	39.27		Mean of column A	80.09
Mean of column B	16.17		Mean of column B	4714		Mean of column B	19087		Mean of column B	51.81		Mean of column B	145.1		Mean of column B	7426		Mean of column B	1576		Mean of column B	191.4		Mean of column B	47.85		Mean of column B	123.1
Difference between means (B - A) ± SEM	6.819 ± 1.049		Difference between means (B - A) ± SEM	4521 ± 758.8		Difference between means (B - A) ± SEM	18466 ± 2598		Difference between means (B - A) ± SEM	18.68 ± 3.020		Difference between means (B - A) ± SEM	141.8 ± 29.88		Difference between means (B - A) ± SEM	3166 ± 516.3		Difference between means (B - A) ± SEM	365.8 ± 83.30		Difference between means (B - A) ± SEM	51.58 ± 14.97		Difference between means (B - A) ± SEM	8.580 ± 4.803		Difference between means (B - A) ± SEM	42.96 ± 6.863
95% confidence interval	4.581 to 9.058		95% confidence interval	2804 to 6237		95% confidence interval	12590 to 24342		95% confidence interval	12.33 to 25.04		95% confidence interval	74.23 to 209.4		95% confidence interval	2054 to 4278		95% confidence interval	189.7 to 542.0		95% confidence interval	19.61 to 83.54		95% confidence interval	-1.588 to 18.75		95% confidence interval	28.51 to 57.42
R squared (eta squared)	0.7409		R squared (eta squared)	0.7977		R squared (eta squared)	0.8488		R squared (eta squared)	0.6864		R squared (eta squared)	0.7145		R squared (eta squared)	0.7369		R squared (eta squared)	0.5388		R squared (eta squared)	0.4471		R squared (eta squared)	0.1639		R squared (eta squared)	0.6924
F test to compare variances			F test to compare variances			F test to compare variances			F test to compare variances			F test to compare variances			F test to compare variances			F test to compare variances			F test to compare variances			F test to compare variances			F test to compare variances
F, DFn, Dfd	2.591, 9, 10		F, DFn, Dfd	10416, 9, 10		F, DFn, Dfd	6781, 9, 10		F, DFn, Dfd	1.487, 9, 10		F, DFn, Dfd	14444, 9, 10		F, DFn, Dfd	3.536, 9, 10		F, DFn, Dfd	1.824, 9, 10		F, DFn, Dfd	2.647, 9, 10		F, DFn, Dfd	1.912, 9, 10		F, DFn, Dfd	1.511, 9, 10
P value	0.15		P value	<0.001		P value	<0.001		P value	0.54		P value	<0.001		P value	0.06		P value	0.36		P value	0.15		P value	0.33		P value	0.53
P value summary	ns		P value summary	***		P value summary	***		P value summary	ns		P value summary	***		P value summary	ns		P value summary	ns		P value summary	ns		P value summary	ns		P value summary	ns
Significantly different (P < 0.05)?	No		Significantly different (P < 0.05)?	Yes		Significantly different (P < 0.05)?	Yes		Significantly different (P < 0.05)?	No		Significantly different (P < 0.05)?	Yes		Significantly different (P < 0.05)?	No		Significantly different (P < 0.05)?	No		Significantly different (P < 0.05)?	No		Significantly different (P < 0.05)?	No		Significantly different (P < 0.05)?	No
Data analyzed			Data analyzed			Data analyzed			Data analyzed			Data analyzed			Data analyzed			Data analyzed			Data analyzed			Data analyzed			Data analyzed
Sample size, column A	11		Sample size, column A	11		Sample size, column A	11		Sample size, column A	11		Sample size, column A	11		Sample size, column A	11		Sample size, column A	11		Sample size, column A	11		Sample size, column A	11		Sample size, column A	11
Sample size, column B	10		Sample size, column B	10		Sample size, column B	10		Sample size, column B	10		Sample size, column B	10		Sample size, column B	10		Sample size, column B	10		Sample size, column B	10		Sample size, column B	10		Sample size, column B	10
Liver
Sphinganine d18:0			Dihydroceramide			Cer			Sphingosine d18:1			C1P			SM			MHC			DHC			THC			GM3
Table Analyzed	d18:0Sph Liver Total		Table Analyzed	dhCer Liver Total		Table Analyzed	Liver Cer Total		Table Analyzed	Sph Liver Total		Table Analyzed	C1P Liver Total		Table Analyzed	SM Liver Total		Table Analyzed	MHC Liver Total		Table Analyzed	DHC Liver Total		Table Analyzed	THC Liver Total		Table Analyzed	GM3 Liver Total
Column B	P361R-SMA		Column B	P361R-SMA		Column B	P361R-SMA		Column B	P361R-SMA		Column B	P361R-SMA		Column B	P361R-SMA		Column B	P361R-SMA		Column B	P361R-SMA		Column B	P361R-SMA		Column B	P361R-SMA
vs.	vs.		vs.	vs.		vs.	vs.		vs.	vs.		vs.	vs.		vs.	vs.		vs.	vs.		vs.	vs.		vs.	vs.		vs.	vs.
Column A	WT		Column A	WT		Column A	WT		Column A	WT		Column A	WT		Column A	WT		Column A	WT		Column A	WT		Column A	WT		Column A	WT
Unpaired t test with Welch's correction			Unpaired t test with Welch's correction			Unpaired t test with Welch's correction			Unpaired t test with Welch's correction			Unpaired t test with Welch's correction			Unpaired t test with Welch's correction			Unpaired t test with Welch's correction			Unpaired t test with Welch's correction			Unpaired t test with Welch's correction			Unpaired t test with Welch's correction
P value	<0.001		P value	<0.001		P value	<0.001		P value	0.004		P value	<0.001		P value	<0.001		P value	0.01		P value	<0.001		P value	<0.001		P value	<0.001
P value summary	***		P value summary	***		P value summary	***		P value summary	**		P value summary	***		P value summary	***		P value summary	*		P value summary	***		P value summary	***		P value summary	***
Significantly different (P < 0.05)?	Yes		Significantly different (P < 0.05)?	Yes		Significantly different (P < 0.05)?	Yes		Significantly different (P < 0.05)?	Yes		Significantly different (P < 0.05)?	Yes		Significantly different (P < 0.05)?	Yes		Significantly different (P < 0.05)?	Yes		Significantly different (P < 0.05)?	Yes		Significantly different (P < 0.05)?	Yes		Significantly different (P < 0.05)?	Yes
One- or two-tailed P value?	Two-tailed		One- or two-tailed P value?	Two-tailed		One- or two-tailed P value?	Two-tailed		One- or two-tailed P value?	Two-tailed		One- or two-tailed P value?	Two-tailed		One- or two-tailed P value?	Two-tailed		One- or two-tailed P value?	Two-tailed		One- or two-tailed P value?	Two-tailed		One- or two-tailed P value?	Two-tailed		One- or two-tailed P value?	Two-tailed
Welch-corrected t, df	t=4.648, df=13.29		Welch-corrected t, df	t=5.120, df=9.538		Welch-corrected t, df	t=4.779, df=9.104		Welch-corrected t, df	t=3.349, df=16.79		Welch-corrected t, df	t=6.706, df=9.191		Welch-corrected t, df	t=7.838, df=18.69		Welch-corrected t, df	t=2.823, df=16.61		Welch-corrected t, df	t=5.854, df=10.34		Welch-corrected t, df	t=6.796, df=18.94		Welch-corrected t, df	t=5.704, df=13.70
How big is the difference?			How big is the difference?			How big is the difference?			How big is the difference?			How big is the difference?			How big is the difference?			How big is the difference?			How big is the difference?			How big is the difference?			How big is the difference?
Mean of column A	2.897		Mean of column A	147.8		Mean of column A	1064		Mean of column A	13.53		Mean of column A	1.739		Mean of column A	2715		Mean of column A	302.2		Mean of column A	28.72		Mean of column A	4.751		Mean of column A	30.35
Mean of column B	5.851		Mean of column B	500.5		Mean of column B	4160		Mean of column B	19.33		Mean of column B	9.738		Mean of column B	3598		Mean of column B	368.3		Mean of column B	62.66		Mean of column B	8.867		Mean of column B	47.86
Difference between means (B - A) ± SEM	2.954 ± 0.6355		Difference between means (B - A) ± SEM	352.7 ± 68.88		Difference between means (B - A) ± SEM	3095 ± 647.7		Difference between means (B - A) ± SEM	5.802 ± 1.733		Difference between means (B - A) ± SEM	7.999 ± 1.193		Difference between means (B - A) ± SEM	882.6 ± 112.6		Difference between means (B - A) ± SEM	66.19 ± 23.44		Difference between means (B - A) ± SEM	33.94 ± 5.798		Difference between means (B - A) ± SEM	4.116 ± 0.6056		Difference between means (B - A) ± SEM	17.51 ± 3.071
95% confidence interval	1.584 to 4.323		95% confidence interval	198.2 to 507.2		95% confidence interval	1633 to 4558		95% confidence interval	2.143 to 9.461		95% confidence interval	5.309 to 10.69		95% confidence interval	646.6 to 1119		95% confidence interval	16.64 to 115.7		95% confidence interval	21.08 to 46.80		95% confidence interval	2.848 to 5.384		95% confidence interval	10.91 to 24.11
R squared (eta squared)	0.619		R squared (eta squared)	0.7332		R squared (eta squared)	0.715		R squared (eta squared)	0.4005		R squared (eta squared)	0.8303		R squared (eta squared)	0.7668		R squared (eta squared)	0.3243		R squared (eta squared)	0.7683		R squared (eta squared)	0.7092		R squared (eta squared)	0.7036
F test to compare variances			F test to compare variances			F test to compare variances			F test to compare variances			F test to compare variances			F test to compare variances			F test to compare variances			F test to compare variances			F test to compare variances			F test to compare variances
F, DFn, Dfd	3.654, 9, 10		F, DFn, Dfd	30.42, 9, 10		F, DFn, Dfd	158.0, 9, 10		F, DFn, Dfd	1.726, 9, 10		F, DFn, Dfd	85.84, 9, 10		F, DFn, Dfd	1.061, 9, 10		F, DFn, Dfd	2.770, 10, 9		F, DFn, Dfd	12.21, 9, 10		F, DFn, Dfd	1.087, 10, 9		F, DFn, Dfd	3.302, 9, 10
P value	0.06		P value	<0.001		P value	<0.001		P value	0.41		P value	<0.001		P value	0.92		P value	0.14		P value	<0.001		P value	0.91		P value	0.08
P value summary	ns		P value summary	***		P value summary	***		P value summary	ns		P value summary	***		P value summary	ns		P value summary	ns		P value summary	***		P value summary	ns		P value summary	ns
Significantly different (P < 0.05)?	No		Significantly different (P < 0.05)?	Yes		Significantly different (P < 0.05)?	Yes		Significantly different (P < 0.05)?	No		Significantly different (P < 0.05)?	Yes		Significantly different (P < 0.05)?	No		Significantly different (P < 0.05)?	No		Significantly different (P < 0.05)?	Yes		Significantly different (P < 0.05)?	No		Significantly different (P < 0.05)?	No
Data analyzed			Data analyzed			Data analyzed			Data analyzed			Data analyzed			Data analyzed			Data analyzed			Data analyzed			Data analyzed			Data analyzed
Sample size, column A	11		Sample size, column A	11		Sample size, column A	11		Sample size, column A	11		Sample size, column A	11		Sample size, column A	11		Sample size, column A	11		Sample size, column A	11		Sample size, column A	11		Sample size, column A	11
Sample size, column B	10		Sample size, column B	10		Sample size, column B	10		Sample size, column B	10		Sample size, column B	10		Sample size, column B	10		Sample size, column B	10		Sample size, column B	10		Sample size, column B	10		Sample size, column B	10

## Sheet: 5 stats
Figure 5
CatD			Casp-3			MAG			MOG			MBP			NF-kB			p-NF-kB			Stat3			p-Stat3
Table Analyzed	norm*Cathepsin D		Table Analyzed	norm*Caspase-3		Table Analyzed	norm MAG		Table Analyzed	norm MOG		Table Analyzed	norm MBP		Table Analyzed	norm*NF-κB		Table Analyzed	norm*p-NF-κB		Table Analyzed	norm*Stat3		Table Analyzed	norm*p-Stat3
Column B	P361R-SMA		Column B	P361R-SMA		Column B	P361R-SMA		Column B	P361R-SMA		Column B	P361R-SMA		Column B	P361R-SMA		Column B	P361R-SMA		Column B	P361R-SMA		Column B	P361R-SMA
vs.	vs.		vs.	vs.		vs.	vs.		vs.	vs.		vs.	vs.		vs.	vs.		vs.	vs.		vs.	vs.		vs.	vs.
Column A	WT		Column A	WT		Column A	WT		Column A	WT		Column A	WT		Column A	WT		Column A	WT		Column A	WT		Column A	WT
Unpaired t test with Welch's correction			Unpaired t test with Welch's correction			Unpaired t test with Welch's correction			Unpaired t test with Welch's correction			Unpaired t test with Welch's correction			Unpaired t test with Welch's correction			Unpaired t test with Welch's correction			Unpaired t test with Welch's correction			Unpaired t test with Welch's correction
P value	<0.001		P value	0.0359		P value	0.009		P value	0.01		P value	0.04		P value	0.23		P value	0.47		P value	0.16		P value	0.001
P value summary	***		P value summary	*		P value summary	**		P value summary	*		P value summary	*		P value summary	ns		P value summary	ns		P value summary	ns		P value summary	**
Significantly different (P < 0.05)?	Yes		Significantly different (P < 0.05)?	Yes		Significantly different (P < 0.05)?	Yes		Significantly different (P < 0.05)?	Yes		Significantly different (P < 0.05)?	Yes		Significantly different (P < 0.05)?	No		Significantly different (P < 0.05)?	No		Significantly different (P < 0.05)?	No		Significantly different (P < 0.05)?	Yes
One- or two-tailed P value?	Two-tailed		One- or two-tailed P value?	Two-tailed		One- or two-tailed P value?	Two-tailed		One- or two-tailed P value?	Two-tailed		One- or two-tailed P value?	Two-tailed		One- or two-tailed P value?	Two-tailed		One- or two-tailed P value?	Two-tailed		One- or two-tailed P value?	Two-tailed		One- or two-tailed P value?	Two-tailed
Welch-corrected t, df	t=7.911, df=4.762		Welch-corrected t, df	t=3.301, df=3.535		Welch-corrected t, df	t=5.438, df=3.412		Welch-corrected t, df	t=4.233, df=3.834		Welch-corrected t, df	t=2.872, df=4.864		Welch-corrected t, df	t=1.474, df=3.146		Welch-corrected t, df	t=0.7983, df=4.285		Welch-corrected t, df	t=1.704, df=4.422		Welch-corrected t, df	t=6.693, df=4.892
How big is the difference?			How big is the difference?			How big is the difference?			How big is the difference?			How big is the difference?			How big is the difference?			How big is the difference?			How big is the difference?			How big is the difference?
Mean of column A	1		Mean of column A	1		Mean of column A	1		Mean of column A	1		Mean of column A	1		Mean of column A	1		Mean of column A	1		Mean of column A	1		Mean of column A	1
Mean of column B	3.401		Mean of column B	2.246		Mean of column B	0.6614		Mean of column B	0.5886		Mean of column B	0.5898		Mean of column B	0.7565		Mean of column B	0.8843		Mean of column B	1.115		Mean of column B	2.036
Difference between means (B - A) ± SEM	2.401 ± 0.3036		Difference between means (B - A) ± SEM	1.246 ± 0.3773		Difference between means (B - A) ± SEM	-0.3386 ± 0.06226		Difference between means (B - A) ± SEM	-0.4114 ± 0.09717		Difference between means (B - A) ± SEM	-0.4102 ± 0.1428		Difference between means (B - A) ± SEM	-0.2435 ± 0.1653		Difference between means (B - A) ± SEM	-0.1157 ± 0.1450		Difference between means (B - A) ± SEM	0.1148 ± 0.06734		Difference between means (B - A) ± SEM	1.036 ± 0.1548
95% confidence interval	1.609 to 3.194		95% confidence interval	0.1414 to 2.350		95% confidence interval	-0.5239 to -0.1533		95% confidence interval	-0.6858 to -0.1369		95% confidence interval	-0.7805 to -0.03989		95% confidence interval	-0.7560 to 0.2689		95% confidence interval	-0.5079 to 0.2764		95% confidence interval	-0.06537 to 0.2949		95% confidence interval	0.6353 to 1.436
R squared (eta squared)	0.9293		R squared (eta squared)	0.7551		R squared (eta squared)	0.8966		R squared (eta squared)	0.8238		R squared (eta squared)	0.629		R squared (eta squared)	0.4084		R squared (eta squared)	0.1295		R squared (eta squared)	0.3965		R squared (eta squared)	0.9016
F test to compare variances			F test to compare variances			F test to compare variances			F test to compare variances			F test to compare variances			F test to compare variances			F test to compare variances			F test to compare variances			F test to compare variances
F, DFn, Dfd	3.080, 3, 3		F, DFn, Dfd	11.12, 3, 3		F, DFn, Dfd	14.48, 3, 3		F, DFn, Dfd	7.049, 3, 3		F, DFn, Dfd	2.871, 3, 3		F, DFn, Dfd	41.17, 3, 3		F, DFn, Dfd	4.444, 3, 3		F, DFn, Dfd	3.969, 3, 3		F, DFn, Dfd	2.817, 3, 3
P value	0.38		P value	0.0784		P value	0.05		P value	0.14		P value	0.41		P value	0.01		P value	0.25		P value	0.29		P value	0.42
P value summary	ns		P value summary	ns		P value summary	ns		P value summary	ns		P value summary	ns		P value summary	*		P value summary	ns		P value summary	ns		P value summary	ns
Significantly different (P < 0.05)?	No		Significantly different (P < 0.05)?	No		Significantly different (P < 0.05)?	No		Significantly different (P < 0.05)?	No		Significantly different (P < 0.05)?	No		Significantly different (P < 0.05)?	Yes		Significantly different (P < 0.05)?	No		Significantly different (P < 0.05)?	No		Significantly different (P < 0.05)?	No
Data analyzed			Data analyzed			Data analyzed			Data analyzed			Data analyzed			Data analyzed			Data analyzed			Data analyzed			Data analyzed
Sample size, column A	4		Sample size, column A	4		Sample size, column A	4		Sample size, column A	4		Sample size, column A	4		Sample size, column A	4		Sample size, column A	4		Sample size, column A	4		Sample size, column A	4
Sample size, column B	4		Sample size, column B	4		Sample size, column B	4		Sample size, column B	4		Sample size, column B	4		Sample size, column B	4		Sample size, column B	4		Sample size, column B	4		Sample size, column B	4

## Sheet: 7 stats
Figure 7
Sphinganine d18:0			Dihydroceramide			Cer			Sphingosine d18:1			Sphingosine d20:1			C1P			SM			MHC			DHC			THC			GM3			Sulfatides			MMA			HC
Table Analyzed	d18:0Sph SC Total		Table Analyzed	dhCer SC Total		Table Analyzed	SC Cer Total		Table Analyzed	Sph SC Total		Table Analyzed	d20:1Sph SC Total		Table Analyzed	C1P SC Total		Table Analyzed	SM SC Total		Table Analyzed	MHC SC Total		Table Analyzed	DHC SC Total		Table Analyzed	THC SC Total		Table Analyzed	GM3 SC Total		Table Analyzed	sulfatide SC Total		Table Analyzed	Methylmalonic acid		Table Analyzed	Homocysteine
Column B	P361R-SMA		Column B	P361R-SMA		Column B	P361R-SMA		Column B	P361R-SMA		Column B	P361R-SMA		Column B	P361R-SMA		Column B	P361R-SMA		Column B	P361R-SMA		Column B	P361R-SMA		Column B	P361R-SMA		Column B	P361R-SMA		Column B	P361R-SMA		Column B	P361R-SMA		Column B	P361R-SMA
vs.	vs.		vs.	vs.		vs.	vs.		vs.	vs.		vs.	vs.		vs.	vs.		vs.	vs.		vs.	vs.		vs.	vs.		vs.	vs.		vs.	vs.		vs.	vs.		vs.	vs.		vs.	vs.
Column A	WT		Column A	WT		Column A	WT		Column A	WT		Column A	WT		Column A	WT		Column A	WT		Column A	WT		Column A	WT		Column A	WT		Column A	WT		Column A	WT		Column A	WT		Column A	WT
Unpaired t test with Welch's correction			Unpaired t test with Welch's correction			Unpaired t test with Welch's correction			Unpaired t test with Welch's correction			Unpaired t test with Welch's correction			Unpaired t test with Welch's correction			Unpaired t test with Welch's correction			Unpaired t test with Welch's correction			Unpaired t test with Welch's correction			Unpaired t test with Welch's correction			Unpaired t test with Welch's correction			Unpaired t test with Welch's correction			Unpaired t test with Welch's correction			Unpaired t test with Welch's correction
P value	<0.001		P value	<0.001		P value	<0.001		P value	<0.001		P value	0.02		P value	<0.001		P value	<0.001		P value	0.64		P value	<0.001		P value	<0.001		P value	<0.001		P value	0.29		P value	0.06		P value	0.01
P value summary	***		P value summary	***		P value summary	***		P value summary	***		P value summary	*		P value summary	***		P value summary	***		P value summary	ns		P value summary	***		P value summary	***		P value summary	***		P value summary	ns		P value summary	ns		P value summary	*
Significantly different (P < 0.05)?	Yes		Significantly different (P < 0.05)?	Yes		Significantly different (P < 0.05)?	Yes		Significantly different (P < 0.05)?	Yes		Significantly different (P < 0.05)?	Yes		Significantly different (P < 0.05)?	Yes		Significantly different (P < 0.05)?	Yes		Significantly different (P < 0.05)?	No		Significantly different (P < 0.05)?	Yes		Significantly different (P < 0.05)?	Yes		Significantly different (P < 0.05)?	Yes		Significantly different (P < 0.05)?	No		Significantly different (P < 0.05)?	No		Significantly different (P < 0.05)?	Yes
One- or two-tailed P value?	Two-tailed		One- or two-tailed P value?	Two-tailed		One- or two-tailed P value?	Two-tailed		One- or two-tailed P value?	Two-tailed		One- or two-tailed P value?	Two-tailed		One- or two-tailed P value?	Two-tailed		One- or two-tailed P value?	Two-tailed		One- or two-tailed P value?	Two-tailed		One- or two-tailed P value?	Two-tailed		One- or two-tailed P value?	Two-tailed		One- or two-tailed P value?	Two-tailed		One- or two-tailed P value?	Two-tailed		One- or two-tailed P value?	Two-tailed		One- or two-tailed P value?	Two-tailed
Welch-corrected t, df	t=4.146, df=15.54		Welch-corrected t, df	t=12.09, df=9.131		Welch-corrected t, df	t=15.35, df=9.130		Welch-corrected t, df	t=4.095, df=16.51		Welch-corrected t, df	t=2.577, df=12.57		Welch-corrected t, df	t=6.402, df=12.67		Welch-corrected t, df	t=7.614, df=14.89		Welch-corrected t, df	t=0.4836, df=15.27		Welch-corrected t, df	t=9.144, df=12.37		Welch-corrected t, df	t=10.93, df=9.195		Welch-corrected t, df	t=11.22, df=14.26		Welch-corrected t, df	t=1.109, df=14.47		Welch-corrected t, df	t=2.213, df=6.923		Welch-corrected t, df	t=3.026, df=11.93
How big is the difference?			How big is the difference?			How big is the difference?			How big is the difference?			How big is the difference?			How big is the difference?			How big is the difference?			How big is the difference?			How big is the difference?			How big is the difference?			How big is the difference?			How big is the difference?			How big is the difference?			How big is the difference?
Mean of column A	12.62		Mean of column A	190.7		Mean of column A	802		Mean of column A	36.23		Mean of column A	18.28		Mean of column A	40.43		Mean of column A	10355		Mean of column A	10709		Mean of column A	166.5		Mean of column A	0.2443		Mean of column A	22.96		Mean of column A	5053		Mean of column A	1		Mean of column A	1
Mean of column B	8.657		Mean of column B	1925		Mean of column B	5758		Mean of column B	28.16		Mean of column B	16.09		Mean of column B	61.56		Mean of column B	14166		Mean of column B	10944		Mean of column B	298.7		Mean of column B	14.77		Mean of column B	42.67		Mean of column B	5391		Mean of column B	0.6791		Mean of column B	0.8049
Difference between means (B - A) ± SEM	-3.964 ± 0.9562		Difference between means (B - A) ± SEM	1734 ± 143.5		Difference between means (B - A) ± SEM	4956 ± 322.8		Difference between means (B - A) ± SEM	-8.069 ± 1.970		Difference between means (B - A) ± SEM	-2.190 ± 0.8497		Difference between means (B - A) ± SEM	21.13 ± 3.300		Difference between means (B - A) ± SEM	3811 ± 500.5		Difference between means (B - A) ± SEM	234.2 ± 484.3		Difference between means (B - A) ± SEM	132.3 ± 14.47		Difference between means (B - A) ± SEM	14.53 ± 1.329		Difference between means (B - A) ± SEM	19.71 ± 1.757		Difference between means (B - A) ± SEM	338.8 ± 305.5		Difference between means (B - A) ± SEM	-0.3209 ± 0.1450		Difference between means (B - A) ± SEM	-0.1951 ± 0.06447
95% confidence interval	-5.996 to -1.933		95% confidence interval	1410 to 2058		95% confidence interval	4228 to 5685		95% confidence interval	-12.24 to -3.902		95% confidence interval	-4.032 to -0.3479		95% confidence interval	13.98 to 28.28		95% confidence interval	2743 to 4878		95% confidence interval	-796.5 to 1265		95% confidence interval	100.9 to 163.7		95% confidence interval	11.53 to 17.52		95% confidence interval	15.95 to 23.47		95% confidence interval	-314.3 to 992.0		95% confidence interval	-0.6647 to 0.02276		95% confidence interval	-0.3356 to -0.05451
R squared (eta squared)	0.5252		R squared (eta squared)	0.9412		R squared (eta squared)	0.9627		R squared (eta squared)	0.5039		R squared (eta squared)	0.3457		R squared (eta squared)	0.7638		R squared (eta squared)	0.7957		R squared (eta squared)	0.01509		R squared (eta squared)	0.8711		R squared (eta squared)	0.9285		R squared (eta squared)	0.8982		R squared (eta squared)	0.07834		R squared (eta squared)	0.4143		R squared (eta squared)	0.4343
F test to compare variances			F test to compare variances			F test to compare variances			F test to compare variances			F test to compare variances			F test to compare variances			F test to compare variances			F test to compare variances			F test to compare variances			F test to compare variances			F test to compare variances			F test to compare variances			F test to compare variances			F test to compare variances
F, DFn, Dfd	2.218, 9, 10		F, DFn, Dfd	125.2, 9, 10		F, DFn, Dfd	125.6, 9, 10		F, DFn, Dfd	1.827, 9, 10		F, DFn, Dfd	4.462, 9, 10		F, DFn, Dfd	4.328, 9, 10		F, DFn, Dfd	2.535, 9, 10		F, DFn, Dfd	2.344, 9, 10		F, DFn, Dfd	4.740, 9, 10		F, DFn, Dfd	83.83, 9, 10		F, DFn, Dfd	2.902, 9, 10		F, DFn, Dfd	2.769, 9, 10		F, DFn, Dfd	12.92, 6, 6		F, DFn, Dfd	1.172, 6, 6
P value	0.23		P value	<0.001		P value	<0.001		P value	0.36		P value	0.03		P value	0.03		P value	0.16		P value	0.2		P value	0.02		P value	<0.001		P value	0.11		P value	0.13		P value	0.007		P value	0.85
P value summary	ns		P value summary	***		P value summary	***		P value summary	ns		P value summary	*		P value summary	*		P value summary	ns		P value summary	ns		P value summary	*		P value summary	***		P value summary	ns		P value summary	ns		P value summary	**		P value summary	ns
Significantly different (P < 0.05)?	No		Significantly different (P < 0.05)?	Yes		Significantly different (P < 0.05)?	Yes		Significantly different (P < 0.05)?	No		Significantly different (P < 0.05)?	Yes		Significantly different (P < 0.05)?	Yes		Significantly different (P < 0.05)?	No		Significantly different (P < 0.05)?	No		Significantly different (P < 0.05)?	Yes		Significantly different (P < 0.05)?	Yes		Significantly different (P < 0.05)?	No		Significantly different (P < 0.05)?	No		Significantly different (P < 0.05)?	Yes		Significantly different (P < 0.05)?	No
Data analyzed			Data analyzed			Data analyzed			Data analyzed			Data analyzed			Data analyzed			Data analyzed			Data analyzed			Data analyzed			Data analyzed			Data analyzed			Data analyzed			Data analyzed			Data analyzed
Sample size, column A	11		Sample size, column A	11		Sample size, column A	11		Sample size, column A	11		Sample size, column A	11		Sample size, column A	11		Sample size, column A	11		Sample size, column A	11		Sample size, column A	11		Sample size, column A	11		Sample size, column A	11		Sample size, column A	11		Sample size, column A	7		Sample size, column A	7
Sample size, column B	10		Sample size, column B	10		Sample size, column B	10		Sample size, column B	10		Sample size, column B	10		Sample size, column B	10		Sample size, column B	10		Sample size, column B	10		Sample size, column B	10		Sample size, column B	10		Sample size, column B	10		Sample size, column B	10		Sample size, column B	7		Sample size, column B	7

[truncated: 10 more sheets: SF1, SF4A stats, SF4B stats, SF4C stats, SF4D stats, SF4E,F stats, SF4G-J stats, SF4N stats, SF5 stats, SF10 stats]
